# Supplementary material for: A Systematic Review and Meta-Analysis on the Efficacy and Safety of Concomitant Laparoscopic Cholecystectomy and Sleeve Gastrectomy in Patients with Morbid Obesity
Source: J Clin Med. 2025 Jun 10;14(12):4108. doi: 10.3390/jcm14124108 (PMC12194429; doi:10.3390/jcm14124108)
Supplement: Supplementary file 1 [file jcm-14-04108-s001.zip]

Archive with 1 entries (1 files):
- jcm-3654485-supplementary.pdf
